# Supplementary material for: Costs of Newly Funded Proton Therapy Using Time-Driven Activity-Based Costing in The Netherlands
Source: Cancers (Basel). 2023 Jan 14;15(2):516. doi: 10.3390/cancers15020516 (PMC9856812; doi:10.3390/cancers15020516)
Supplement: Supplementary file 1 [file cancers-15-00516-s001.zip]

Archive with 1 entries (1 files):
- cancers-2113322-supplementary.pdf
